# Supplementary material for: Electrochemically Induced Synthesis of Imidazoles from Vinyl Azides and Benzyl Amines
Source: Molecules. 2022 Nov 9;27(22):7721. doi: 10.3390/molecules27227721 (PMC9692461; doi:10.3390/molecules27227721)
Supplement: Supplementary file 1 [file molecules-27-07721-s001.zip]

Archive with 1 entries (1 files):
- molecules-2019375-supplementary.pdf
